# Supplementary material for: Cryptosporidium varanii Infection in Captive Leopard Gecko (Eublepharis macularius) and Its Association with Wasting Syndrome in Thailand
Source: Animals (Basel). 2025 Dec 22;16(1):33. doi: 10.3390/ani16010033 (PMC12784683; doi:10.3390/ani16010033)
Supplement: Supplementary file 1 [file animals-16-00033-s001.zip]

Archive with 3 entries (3 files):
- Supplement file Table S3.pdf
- Supplement file Table S1.pdf
- Supplement file Table S2.pdf
